# Supplementary material for: Ustilago maydis Trf2 ensures genome stability by antagonizing Blm-mediated telomere recombination: Fine-tuning DNA repair factor activity at telomeres through opposing regulations
Source: PLoS Genet. 2024 Dec 9;20(12):e1011515. doi: 10.1371/journal.pgen.1011515 (PMC11670948; doi:10.1371/journal.pgen.1011515)
Supplement: S1 Data — (XLSX) [file pgen.1011515.s010.xlsx]

## Sheet: Fig. 1A
		Fig. 1A
		Strain	UCM		tbf1 YPA
		media	YPA	YPD	YPA	YPD
			0.96	0.72	9.05	0.37
			1	0.59	10.67	0.37
			1.04	0.62	12.4	0.3

## Sheet: Fig. 2B
		Fig. 2B
		Strains	trf2-crg1	blm∆/trf2-crg1	mre11∆/trf2-crg1
			Average TRF lengths
			0.392	0.38	0.342
			0.391	0.379	0.341
			0.39	0.378
			0.38
			0.378
			0.374
			0.373

## Sheet: Fig. 2C
		Fig. 2C
		Strain	UCM	trf2-crg1	blm∆/trf2-crg1
		media	YPA	YPA	YPA
			STELA product lengths
			1.10236	0.954064	0.954064
			1.03965	0.887856	1.07848
			1.33216	1.0812	0.911245
			1.22567	0.967351	0.801481
			1.03493	0.781774	0.643707
			0.848478	0.305334	0.902216
			0.674591	0.826243	0.947751
			1.08634	0.849418	0.902216
			1.04967	0.912759	0.996135
			1.85766	0.842398	0.827616
			1.37661	0.668256	0.915287
			1.23811	1.12566	0.711269
			1.1334	0.706846	1.12
			1.0428	0.887856	0.978114
			0.872276	0.840071	0.902715
			0.802812	0.917822	0.833128
			0.451	0.97003	0.977573
			2.01065	0.937322	0.827616
			1.36623	0.610465	0.891301
			1.1507	0.467762	1.03068
			1.03232	0.975412	0.920365
			0.977032	0.887856	0.799267
			0.741953	0.826243	0.977573
			0.924447	0.773172	0.704205
			0.818509	0.980823	0.7975
			1.00405	0.943565	0.98354
			0.820776	0.902715	0.919347
			0.802812		1.01267
			0.932667		0.873242
					0.766782
					0.666175
					0.817604
					1.07198
					0.880519

## Sheet: Fig. 3C
		Fig. 3C
		DNA substrate	Telomeric DNA		Non-telomeric DNA
		sample processing	Direct loading	SDS addition	Direct loading	SDS addition
		nM Trf2	Fraction of label in ssDNA form
		0	0.741	0.523	0.789	0.693
		175	0.538	0.36	0.861	0.685
		350	0.226	0.274	0.792	0.744
		700	0.035	0.116	0.691	0.733

## Sheet: Fig. 4A
		Fig. 4A
		Strain	UCM350	blm-crg1 clone 1		blm-crg1 clone 2
		Media	YPA	YPA	YPD	YPA	YPD
			1.01	6.21	0.23	5.75	0.23
			1.14	9.5	0.22	6.63	0.28
			0.86	5.91	0.24	6.98	0.2

## Sheet: Fig. 4D
		Fig. 4D
		Strain	media	Duarion	C-circle signals
		UCM350	YPD		1.00543	0.249672
		blm-crg1 clone1	YPD		1.41817	1.11717
			YPA	4 hr	0.76071	0.48148
				24 hr	144.325	126.705
				48 hr	161.353	156.07
				72 hr	178.33	165.29
		blm-crg1 clone 2	YPD		0.500627	0.388604
			YPA	4 hr	0.904008	0.619604
				24 hr	161.521	178.328
				48 hr	205.121	269.027
				72 hr	239.573	242.295

## Sheet: Fig. 4F
		Fig. 4F
		Hours in YPA	C-strand ssDNA		C-strand total DNA		G-strand ssDNA		G-strand total DNA
			Relative hybridization signals
			Exp 1	Exp 2	Exp 1	Exp 2	Exp 1	Exp 2	Exp 1	Exp 2
		4	0.246	0.23	0.436	0.461	1.099	0.901	0.639	0.621
		24	0.844	1.156	0.834	1.11	0.127	0.098	0.705	0.778
		48	0.359	0.632	0.737	0.97	0.116	0.108	0.698	0.803
		72	0.369	0.369	1.04	0.96	0.221	0.12	1.034	0.966

## Sheet: Fig. 5B
		Fig. 5B
		Strain	UCM350	blm-nar1		blm-nar1/trf2-crg1
		media	YPA	YPA	MMA	YPA	MMA
			1.14	0.03	3.04	0.03	2.92
			0.95	0.02	2.82	0.02	3.21
			0.91	0.06	3.09	0.03	3.3
					3.14		4.25

## Sheet: Fig. 7B
		Fig. 7B
		G-strand RNA					C-strand RNA
		Strains	qPCR copy number				Strains	qPCR copy number
		UCM	38	38	154		UCM	18284.3	24774.9	18892.8
		blm-crg1 clone 1	918	775	742		blm-crg1 clone 1	111822	112182	101434
		blm-crg1 clone 2	602	597	493		blm-crg1 clone 2	59926.3	61987.5	91412.3

## Sheet: Supp. Fig. 1B
		Supp. Fig. 1B
		Strains	UCM	blm∆/trf2-crg1	mre11∆/trf2-crg1
		Relative growth	98.81	4.91	30.6
		after overnight culture	97.97	4.98	25.74

[truncated: 2 more sheets: Supp. Fig. 3A, Supp. Fig. 6B]
